# Supplementary material for: Creative arts in psychotherapy for traumatized children in South Africa: An evaluation study
Source: PLoS One. 2019 Feb 13;14(2):e0210857. doi: 10.1371/journal.pone.0210857 (PMC6374007; doi:10.1371/journal.pone.0210857)
Supplement: S1 File — (DAT) [file pone.0210857.s001.dat]

Age	Gender	Race	Abuse	Condition	Location	Sessions	cbcl1	cbcl2_E	cbcl3_E	cbcl4	cbcl5_I	cbcl6	cbcl7	cbcl8	cbcl9	cbcl10	cbcl11	cbcl12	cbcl13	cbcl14_I	cbcl15	cbcl16_E	cbcl17	cbcl18	cbcl19_E	cbcl20_E	cbcl21_E	cbcl22_E	cbcl23_E	cbcl24	cbcl25	cbcl26_E	cbcl27	cbcl28_E	cbcl29_I	cbcl30_I	cbcl31_I	cbcl32_I	cbcl33_I	cbcl34	cbcl35_I	cbcl36	cbcl37_E	cbcl38	cbcl39_E	cbcl40	cbcl41	cbcl42_I	cbcl43_E
9,71085450991488	1	1	1	0	2	5,50196210009841	2	0	0	0	2	1	0	0	0	1	0	0	1	0	0	2	2	0	2	0	0	0	0	2	0	0	0	0	0	0	2	0	0	0	0	0	0	2	0	0	0	2	0
9	1	1	1	0	2	6,89225086796455	2	0	0	2	0	2	1	1	2	0	0	1	1	2	1	1	2	0	2	1	1	0	1	2	0	1	2	0	2	1	1	2	1	2	1	1	2	0	0	1	2	1	0
9	1	1	1	0	2	8,20495197283086	1	0	2	2	1	0	0	1	1	1	2	1	1	2	0	2	1	0	2	0	1	2	0	1	1	0	2	1	2	0	1	1	2	0	1	1	2	1	2	0	2	1	2
8	1	1	5	0	2	7,69886993153627	1	0	1	0	1	0	0	1	1	1	2	0	1	2	0	1	0	0	2	1	1	0	0	1	0	1	2	0	1	0	0	0	0	0	0	1	1	0	0	1	0	1	0
13	1	1	1	0	2	7,77313111458319	1	0	0	2	2	1	0	,821647646656654	1	2	1	0	1	2	1	2	2	0	2	2	2	2	0	2	2	2	1	1	0	1	0	1	1	1	1	1	0	2	2	2	0	0	1
10	0	1	1	0	2	7,19350592964488	1	0	1	1	1	0	1	1	1	2	1	2	1	2	0	1	1	0	1	0	1	2	1	1	0	0	0	1	2	0	0	0	0	0	0	0	1	1	1	1	1	0	0
12	1	1	1	0	2	3,18690162427853	1	0	0	2	2	0	0	0	1	0	2	0	0	0	0	0	0	0	0	0	0	0	0	0	0	0	0	0	2	0	0	2	0	0	0	0	0	0	0	0	0	0	0
11	1	3	1	0	1	4,66098028336901	0	0	1	1	1	0	0	1	2	1	1	1	1	1	0	0	1	0	1	0	0	1	0	1	0	0	0	1	0	1	0	1	0	0	0	1	0	1	1	0	1	1	1
10	0	2	5	0	1	5,4978095815674	0	0	0	1	0	0	1	1	1	1	0	0	0	0	0	0	1	0	1	1	1	1	0	2	0	1	0	1	1	0	1	1	0	1	1	0	0	1	1	0	1	0	1
10	1	1	1	0	1	1,88524934504697	1	0	2	0	0	0	1	2	0	2	1	2	1	2	0	0	1	0	2	0	0	0	1	0	0	0	1	0	2	0	0	1	1	1	2	1	1	1	1	1	1	0	1
12	1	2	1	0	1	3,23280171869542	2	0	2	2	2	0	0	2	2	1	2	2	1	1	2	0	1	0	2	2	1	1	0	0	1	1	1	1	2	0	1	2	2	2	2	0	0	1	0	0	2	2	0
12	1	1	1	0	2	4,33513854610543	0	0	1	0	0	0	0	1	0	1	2	1	0	1	0	1	1	0	2	0	0	1	0	1	0	1	0	0	0	0	0	2	1	1	1	1	0	0	0	0	0	0	0
10	1	1	1	0	1	7,10947221207027	,918689780675415	2	1	0	0	1	1	1	1	1	1	1	0	1	1	1	1	1	1	0	1	1	0	,864110316222747	2	0	0	,251805606472228	0	0	0	2	,982389210126675	1	0	0	,330079537693717	2	1	2	1	1	2
10	1	4	1	0	1	6,84897808352903	1	0	0	0	0	0	0	0	0	0	0	0	0	0	0	0	0	0	0	0	0	0	0	0	0	0	0	0	0	0	0	2	1	0	1	0	0	1	0	0	0	0	2
11	1	1	2	0	2	5,52390920044399	2	0	0	0	1	0	0	2	0	2	0	2	0	0	0	0	0	0	2	0	0	0	0	2	2	0	0	0	0	0	2	0	0	0	0	2	0	2	0	0	0	2	0
11	0	4	1	0	1	3,41128771190328	0	0	1	0	0	0	0	0	0	0	0	0	0	0	0	0	0	0	0	0	0	1	1	0	0	1	0	0	0	0	0	1	0	0	0	0	0	1	0	0	0	0	0
8	0	2	2	0	3	5,07454962626355	1	2	2	2	2	1	2	2	2	2	0	0	1	0	0	2	2	0	2	2	2	2	1	2	1	2	2	2	1	0	0	1	2	1	1	0	2	0	2	0	2	2	2
9	0	2	2	0	3	7,9067887426002	0	1	2	2	2	0	0	2	2	1	1	1	0	1	0	1	0	0	2	0	0	1	1	0	1	0	1	1	0	0	1	1	2	2	2	0	1	2	2	0	1	0	1
11	0	1	1	0	3	9	0	0	2	1	0	0	0	1	0	1	1	0	0	0	0	0	1	0	0	0	1	1	0	0	0	1	0	1	0	0	0	0	0	0	0	1	0	1	1	0	0	0	1
7	1	1	1	1	2	8	0	0	2	0	0	0	1	0	2	2	0	0	0	1	0	1	1	0	2	0	0	0	0	0	0	0	1	0	0	0	0	2	0	0	0	0	0	0	0	0	0	0	0
11	1	1	1	1	2	5	2	0	1	1	1	0	1	1	2	1	2	0	1	1	0	0	1	0	1	1	1	1	0	0	1	1	2	2	1	0	1	0	1	2	1	1	2	2	1	1	2	2	2
8	1	1	1	1	2	8	2	0	,756215086999728	0	2	0	0	1	0	1	0	0	0	1	0	0	0	0	1	1	0	0	0	2	0	1	0	0	0	0	0	1	0	0	0	0	0	0	0	0	1	0	0
7	1	1	1	1	2	8	0	0	0	0	0	0	0	0	0	0	0	0	0	0	0	0	0	0	1	0	0	0	0	1	0	0	0	0	2	0	0	0	0	0	0	0	0	0	0	0	0	0	0
8	0	1	1	1	2	8	0	0	0	1	0	0	1	0	0	1	0	1	0	2	0	0	0	0	2	1	0	1	1	1	0	0	1	0	0	1	1	1	0	0	0	1	0	1	0	0	0	0	0
10	1	1	1	1	2	4	2	0	0	1,71242671027361	1	0	0	1	1	1	2	1	2	2	2	2	2	2	1	0	0	2	2	1	1	1	0	0	2	1	0	1	0	0	1	0	0	1	0	1	1	0	0
8	1	1	1	1	2	6	0	0	0	0	0	0	0	0	0	0	2	1	0	2	0	0	0	0	0	0	0	0	0	1	0	0	0	0	0	0	0	0	0	0	0	0	0	0	0	0	0	0	0
9	1	1	1	1	2	8	1	0	1	1	1	0	2	1	0	2	1	1	1	0	0	0	0	0	1	2	1	0	1	2	0	0	1	1	2	0	0	2	0	1	0	2	0	1	1	0	1	0	1
13	1	1	1	1	3	8	1	0	1	2	1	0	0	1	1	0	1	0	0	0	0	0	1	0	1	0	,796625441980645	1	1	0	1	1	1	1	2	0	1	1	2	1	1	0	0	0	1	0	1	1	1
12	1	1	1	1	3	6	0	0	2	0	2	1	2	0	1	1	1	0	0	0	0	0	1	0	2	0	0	1	0	0	0	0	0	0	0	0	,927825644110814	0	0	0	0	1	0	2	1	0	0	0	1
13	1	1	1	1	3	8	0	0	1	0	2	1,48549157177091	0	0	1	0	0	0	0	0	0	1	1	0	1	0	0	0	0	1	1	1	0	1	2	0	0	1	0	1	0	0	0	0	0	0	0	1	1
10	1	1	1	1	3	7	2	0	2	2	2	0	0	2	2	2	0	1	2	2	1	2	1	0	2	2	2	2	0	2	0	2	2	0	2	0	0	2	0	2	1	0	1	2	1,0393124973581	0	2	2	2
11,6607708176801	1	1	99	1	2	9	0	0	2	1	2	2	0	1	2	0	1	2	1	2	2	2	0	2	2	1	1	1	1	1	1	1	2	1	1	0	1	2	2	1	2	2	2	2	1	0	1	1	1
9	1	1	1	1	2	9	0	0	1	0	1	0	1	0	0	0	0	0	0	0	0	1	0	0	0	0	0	1	0	0	0	0	1	2	0	0	0	2	0	0	0	0	0	0	1	0	0	0	1
9	1	1	1	1	3	1	1	0	1	2	1	0	0	2	1	2	2	1,08701951983457	1	1	0	2	1	0	1	1	1	1	1	2	,509736944761277	1	1	1	0	2	2	1	1	1	1	0	1	1	0	0	1	0	0
11	1	1	1	1	3	1	0	0	1	2	2	2	0	2	0	2	2	0	1	1	2	0	1	0	1	0	0	0	1	1	0	0	1	0	2	0	0	0	1	1	0	2	2	1	0	0	2	1	0
12	1	1	1	1	3	1	0	,863446941306007	2	0	2	0	0	2	2	0	1	0	1	2	0	1	0	0	2	0	0	0	0	0	0	2	0	0	2	0	0	1	0	0	0	1	0	0	0	0	0	0	0
10	0	1	1	1	3	1	1	0	2	2	0	0	1	2	2	2	0	0	0	1	0	2	0	0	2	0	0	1	1	0	0	1	1	0	0	1	1	0	2	0	0	2	1	0	2	0	1	0	1
[truncated: 206 more columns]
