# Supplementary material for: Creative arts in psychotherapy for traumatized children in South Africa: An evaluation study
Source: PLoS One. 2019 Feb 13;14(2):e0210857. doi: 10.1371/journal.pone.0210857 (PMC6374007; doi:10.1371/journal.pone.0210857)
Supplement: S2 File — (DAT) [file pone.0210857.s002.dat]

Age	Gender	Race	Abuse	Condition	Location	Sessions	PTGI1	PTGI2	PTGI3	PTGI4	PTGI5	PTGI6	PTGI7	PTGI8	PTGI9	PTGI10	PTGI1NA	PTGI2NA	PTGI3NA	PTGI4NA	PTGI5NA	PTGI6NA	PTGI7NA	PTGI8NA	PTGI9NA	PTGI10NA	PTSDC1_R	PTSDC2_R	PTSDC3_R	PTSDC4_R	PTSDC5_R	PTSDC6_R	PTSDC7_A	PTSDC8_A	PTSDC9_A	PTSDC10_R	PTSDC11_R	PTSDC12_A	PTSDC13_A	PTSDC14_H	PTSDC15_H	PTSDC16_H	PTSDC17_H	PTSDC18_H	PTSDC19_H	PTSDC20_H	PTSDC21_H	PTSDC22_A	PTSDC23_A
9,95694459052312	1	1	1	0	2	6,90762347536413	1	0	0	0	0	1	3	1	0	2	3	2	3	3	3	3	3	3	1	3	1	0	2	2	0	0	0	2	0	1	3	0	2	0	0	0	0	2	0	0	2	0	0
9	1	1	1	0	2	6,43557069908082	0	0	2	2	2	2	2	2	2	2	3	3	2	3	0	3	1	3	3	3	0	0	2	0	0	2	0	2	0	1	1,17916940072307	0	2	0	0	0	0	,893184708297724	2	0	2	0	0
10	1	1	2	0	2	6,01374780830589	0	0	1	0	0	2	3	0	1	1	3	1	3	3	3	3	3	3	0	3	0	2	2,39124941402736	0	0	2	0	2	0	3	1	0	2	0	0	0	2	0	2	2	0	0	0
9	1	1	1	0	2	3,21529142814206	1	0	2	3	3	0	1	3	2	2	3	2	3	3	3	3	3	3	1	3	0	0	0	0	0	0	0	0	0	0	0	0	0	0	0	0	0	0	0	0	0	0	0
8	1	1	5	0	2	7,65643168805266	0	1	0	1	3	2	3	3	1	1	3	2	1	3	1	2	2	3	2	3	1	2	2	1	2	2	2	2	2	1	2	1	2	2	2	1	1	2	2	0	0	1	2
13	1	1	1	0	2	5,45891946233554	3	1	2	3	0	2	3	3	3	3	3	2	3	3	3	3	3	3	2	3	1	0	2	2	3	1	0	3	1	1	3	1	3	2	2	3	2	0	3	3	2	3	3
10	0	1	1	0	2	6,82104112580038	0	0	0	2	2	2	0	2	2	2	3	2	1	3	3	3	3	3	1	3	0	0	1	0	0	2	0	2	0	,316358306191625	2,04751650225646	0	2	0	0	0	0	0	0	0	2	0	0
12	1	1	1	0	2	5,7776850199483	2	2	3	3	3	3	2	3	2	3	3	3	3	3	3	3	2	3	2	3	0	1	1	1	1	1	3	2	0	0	0	0	1	0	0	0	1	0	1	1	0	1	0
11	1	3	1	0	1	8,53967239943096	3	2	1	3	3	1	3	3	1	2	2	2	3	3	3	2	3	3	2	3	1	2	1	0	2	1	3	2	1	0	0	0	3	2	1	1	3	1	0	0	0	0	0
10	0	2	5	0	1	6,4773987553068	3	0	3	2	2	0	0	3	3	0	3	2	1	3	3	1	1	3	2	1	0	0	0	2	1	3	3	0	3	2	0	0	1	0	0	0	0	0	0	0	0	0	0
10	1	1	1	0	1	5,24151631252758	3	3	3	2	3	2	2	2	2	0	1	0	1	2	3	1	2	2	0	2	0	1	3	1	0	2	3	2,18571144921557	1	1	1	0	0	2	0	0	3	1	3	1	1,73955774664248	3	3
12	1	2	1	0	1	6,79122448947809	3	3	3	2	3	2	2	2	3	0	3	1	2	0	2	1	0	0	1	0	0	1	3	0	0	2	3	1	1	0	0	3	0	2	0	0	3	1	3	1	0	3	3
12	1	1	1	0	2	4,20718813305204	3	1	2	0	3	3	3	3	3	3	3	2	1	2	2	3	2	3	1	3	1	1	2	1	1	2	1	3	1	0	0	0	2	1	1	2	0	1	1	0	1	0	0
10	1	1	1	0	1	3,93194508649165	3	2	1	3	2	2	3	3	2	1	3	3	3	2	3	3	2	2	2	2	0	1	3	1	0	2	3	,490383663345365	1	1	1	3	0	2	0	0	3	1	3	1	0	3	3
11	1	3	1	0	2	5,85888741962124	3	3	3	3	0	0	1	3	1	3	1	3	1	3	3	3	3	3	2	3	1	3	0	1	0	3	3	3	3	0	0	3	3	3	0	0	0	3	0	0	0	3	3
10	1	4	1	0	1	5,18575925228912	2	1	1	2	1	1	2	2	2	2	2	2	1	1	2	2	3	2	2	2	1	2	1	1	1	0	2	3	1	0	1	1	0	1	1	1	1	0	1	0	0	1	1
11	1	1	2	0	2	5,8626345795223	3	1	3	3	1	2	0	3	3	1,06905850696394	3	0	3	3	1	2	3	1,94782124074138	0	1,78956954125689	1	1	0	0	1	0	2	1	3	0	0	1	2	0	0	1	0	1	0	3	0	0	3
11	0	4	1	0	1	5,51812281999958	3	3	0	3	3	2	3	3	3	2	3	3	2	3	3	3	2	3	2	2	0	0	0	1	2	0	3	1	2	0	0	0	1	0	0	0	1	0	0	0	0	1	0
12	1	1	99	0	3	6,93357405040074	3	,332312054684379	1	1,52898125839797	2	3	1	2	3	3	3	1,87984477063856	1	1	1	2,36748366411874	1,91773947148624	2	2,14071903391855	3	2	3	1	1	3	1	2	1	0	1	0	0	1	1	1	2	1	2	0	0	3	0	1
8	0	2	2	0	3	6,87763765579355	3	3	3	3	0	1	2	3	3	3	3	3	3	3	3	3	3	3	3	3	2	1	3	0	3	3	2	0	3	2	0	3	3	3	0	0	3	0	0	3	0	0	0
12	0	1	2	0	3	2,16281017729473	3	3	3	2	3	2	3	3	3	2	3	3	3	3	3	3	3	3	3	3	1	2	0	1	1	1	2	2	0	0	0	1	2	1	1	0	1	0	0	0	0	0	0
9	0	2	2	0	3	4,01037266847904	1	0	3	3	2	1	3	3	2	3	3	2	3	3	3	3	3	3	3	3	0	1	1	0	2	0	0	3	2	3	0	0	0	0	0	3	3	3	3	0	0	3	0
11	0	1	1	0	3	6,74764260410434	2	3	3	1	2,35951043886666	3	1,84325089266227	2	1	3	2	3	0	2	3	0	2	2,73678796796242	1	2,72975770427737	1	1	3	0	1	3	1	2	0	2	1	1	0	1	2	0	2	0	0	2	2	0	0
11	0	1	1	0	3	6,7296437842585	2	3	1	3	1,77049192573056	3	2	3	3	3	2	1	3	3	2	2	3	3	3	2	0	3	1	0	2	3	0	3	2	0	1	0	3	1	0	1	3	1	0	0	2	0	1
7	1	1	1	1	2	8	3	2	0	3	3	3	3	3	3	3	3	2	3	3	2	3	2	3	2	2	0	2	0	0	0	0	3	0	0	0	0	1	2	0	0	3	0	3	0	0	0	3	0
11	1	1	1	1	2	5	3	2	3	3	3	3	3	3	3	3	3	2	3	3	3	3	3	3	3	2	0	3	0	2	3	0	1	3	3	0	0	0	3	3	2	3	1	0	0	0	3	3	3
8	1	1	1	1	2	8	3	0	0	3	3	3	3	3	3	3	3	2	2,09723326490517	3	3	1	3	2	3	2	0	0	3	0	1	0	3	0	0	0	0	1	2	0	3	3	3	3	0	0	3	0	0
7	1	1	1	1	2	8	3	0	0	3	3	3	3	3	3	3	3	2	3	3	3	2	3	2	3	2	0	0	3	0	1	0	3	0	0	0	3	1	2	0	3	3	3	3	0	3	3	3	0
8	0	1	1	1	2	8	3	0	3	3	2,63694036413294	3	3	3	3	3	2	3	1	2	1	3	2	1	3	2	0	0	,133009971402086	0	0	0	2	1	3	0	0	2	2	2	3	3	3	3	3	0	0	2,42767602327008	0
10	1	1	1	1	2	4	3	2	3	2	2	3	3	3	2	2	3	2	3	3	3	3	3	3	1	3	0	0	0	0	1	0	3	0	0	0	3	1	2	0	0	3	0	3	0	0	3	0	0
8	1	1	1	1	2	6	3	0	0	3	3	3	3	3	3	3	3	2	3	2	3	3	2	1,99717046730896	3	3	0	0	0	0	0	0	3	3	0	0	0	1	3	3	0	3	0	0	0	0	0	3	0
9	1	1	1	1	2	8	3	2	3	2	3	3	2	3	2	2	3	2	3	3	3	3	3	3	2	3	1,70519965019375	1	1	1	1	1	1	1	2	1	1	0	0	1	0	0	0	0	1	0	0	0	2
13	1	1	1	1	3	8	1	1	3	2	2	2	1	3	2	3	3	3	3	3	3	3	3	3	3	3	1	0	2	2	1	1	2	2	0	0	1	3	2	1	2	1	2	2	3	2	0	2	2
12	1	1	1	1	3	6	3	2	3	3	3	3	2	3	2	3	3	1	3	3	0	3	2	1	2	1	1	0	1	0	1	0	,514859413608439	2	0	0	0	1	3	0	0	3	0	0	0	0	0	0	3
13	1	1	1	1	3	8	3	1	3	3	1	3	3	3	3	2	3	3	3	3	2	2	0	3	3	3	2	3	3	2	3	3	1	3	1	0	1	1	3	3	1	0	3	2	1	1	0	2	1
10	1	1	1	1	3	7	2	2	3	2	1	2	2	3	2	3	3	2	3	3	3	3	3	3	3	3	1	2	1	1	1	2	1	2	0	0	0	2	2	1	1	2	2	1	3	2	0	2	1
13	1	3	1	1	1	2	3	3	3	3	2	3	2	3	3	3	3	3	3	3	3	2	3	3	2	3	1	3	2	1	2	0	3	3	2	3	2	1	3	2	1	0	2	3	3	3	3	1	0
11	1	1	1	1	2	8	3	2	3	3	3	3	2	3	2	3	3	2	3	3	3	3	2	3	3	3	0	1	1	0	1	1	3	3	1	0	0	0	3	1	0	1	1	0	1	0	0	0	0
8	0	1	1	1	2	9	0	1,49033493460861	0	2,8041236987424	0	0	0	3	0	1,49354711603456	3	2	3	3	2	1	0	1	2	1	1	2	3	2	1	0	3	3	2	0	0	1	2	2	3	3	3	1	0	0	0	3	3
11,1835817657482	1	1	99	1	2	9	1,14918071393915	3	3	3	0	3	3	3	3	3	3	3	3	3	2	2	3	3	3	2	1	1	3	0	3	3	3	3	0	0	0	0	3	3	2	3	0	3	0	3	3	0	0
9	1	1	1	1	2	9	1	1,57039738945708	,462234449321354	3	2	3	2	3	2	0	1	3	3	1	0	3	1	2,91493936850833	,0753818337334262	3	0	0	0	3	1	3	3	0	0	0	0	0	1	0	0	1	0	0	1	1	0	3	0
11	1	1	1	1	2	1	1	,986401108239681	0	1	3	1	3	3	2	1,30059269726267	1	0	1	2	3	3	1	3	1	2	2	3	0	0	2	1	2	3	1	0	3	1	3	3	1	2	0	0	2	3	0	1	3
9	1	1	1	1	3	1	1	3	2	0	1	0	2	1	3	0	3	0	3	3	3	1,6970366545262	3	3	1,02869343293919	3	1	3	1	2	1	3	2	2	1	0	1	2	0	2	1	0	1	2	0	2	0	1	3
11	1	1	1	1	3	1	1	3	1	2	0	2	2,24267895139275	3	1	3	2	2,32582638762656	2,62952802433858	2	2,72285857276555	1	3	2	,731112020085279	2,46454604636804	0	3	1	0	0	3	1	1	0	0	3	0	2	0	1	0	1	0	0	0	3	0	0
12	1	1	1	1	3	1	1	2,66777057489509	2	3	3	3	3	3	1	3	3	1	3	3	1	3	3	3	1	3	1	3	3	3	2	3	2	3	3	1	3	1	3	2	1	3	0	1	3	3	0	3	0
12	1	1	1	1	3	1	3	3	3	3	1	2	1	1	3	3	3	2	3	3	2	3	3	2	2	3	0	0	3	3	3	1	3	3	1	0	3	1	3	1	0	3	3	0	1	3	0	0	0
10	0	1	1	1	3	1	0	2	1	3	0	2	2	0	3	1	3	0	1	0	3	1	0	1	3	2	1	2	3	0	3	1	2	3	0	1	0	0	3	3	0	0	3	2	0	3	3	1	0
[truncated: 53 more columns]
